# Supplementary material for: Direct Nuclear Delivery of Proteins on Living Plant via Partial Enzymatic Cell Wall Digestion
Source: Curr Issues Mol Biol. 2024 Dec 23;46(12):14487–96. doi: 10.3390/cimb46120870 (PMC11674260; doi:10.3390/cimb46120870)
Supplement: Supplementary file 1 [file cimb-46-00870-s001.zip]

Archive with 1 entries (1 files):
- cimb-3364046-supplementary.pdf
